# Supplementary material for: YM155 potently kills acute lymphoblastic leukemia cells through activation of the DNA damage pathway
Source: J Hematol Oncol. 2015 Apr 22;8:39. doi: 10.1186/s13045-015-0132-6 (PMC4408565; doi:10.1186/s13045-015-0132-6)
Supplement: Additional file 1: Figure S1. — Dose–response of leukemic samples to YM155. (A) A selection of primary samples representing sensitive and resistant samples to YM155. Primary patient samples were treated with increasing concentrations of YM155 and assayed for viability by MTS. Viability was then normalized to no drug control. (#) denotes sample number in the supplemental tables. Black lines represent resistant samples. Red lines represent sensitive samples. (B) Ph+ BCP-ALL cells show a dose-dependent decrease in survivin and Mcl1 expression when treated with YM155. Xenograft samples from Ph+ALL samples 10–668 and10-378 were treated with increasing doses of YM155 (0, 10, 100 nM) for 24 h and harvested. The cell lines HAL01 (YM155 insensitive) and SUPB15 were also treated as controls. Twenty micrograms of total protein was loaded per well, separated by gel electrophoresis, transferred and blotted for survivin, Mcl1, and tubulin. (C) Xenograft samples from Ph+ALL samples 10–378, BLQ5, SFO2, and TXL3 were treated with 1 μM YM155. [file 13045_2015_132_MOESM1_ESM.zip]

Archive with 1 entries (1 files):
- 13045_2015_132_MOESM1_ESM.eps
